# Supplementary material for: The moderating role of the case-mix index in the relationship between medical staff allocation and average cost per inpatient visit
Source: Front Public Health. 2026 Mar 19;14:1791368. doi: 10.3389/fpubh.2026.1791368 (PMC13043402; doi:10.3389/fpubh.2026.1791368)
Supplement: Supplementary file 1 [file Table_1.XLSX]

## Sheet: raw data
NO.	Geographical distribution of hospital	beds	doctors	Registered Nurse	Hospital affiliation	Grade	Mincome	LNminco	tvisit	LNtvisi	Outpatient visits	emevisit	LNeme	Bed utilization rate	Discharged patients	LNdisch	CMI	Average length of hospitalization	cost
1	C	300	51	157	2	1	55042	10.9159	86530	11.3682	76230	10300	9.2399	51.9105	7266	8.89096	0.762999	7.44867	5242.91
2	C	778	269	503	2	2	325887	12.6943	493349	13.109	451971	41378	10.6305	102.93	42060	10.6469	0.828589	6.96683	5599.15
3	C	627	185	269	2	1	189015	12.1496	204106	12.2264	197245	6861	8.83361	98.3868	23049	10.0454	0.800204	9.71257	6213.99
4	C	607	126	272	2	1	182627	12.1152	233004	12.3588	210759	12529	9.4358	103.102	24116	10.0906	0.845729	9.56966	5525.61
5	M	499	108	209	2	1	153509	11.9415	82456	11.32	69200	13256	9.49221	96.3527	16051	9.68353	0.906162	13.913	7886.53
6	C	700	244	384	2	1	242081	12.397	435564	12.9844	406836	28728	10.2656	80.9444	24755	10.1168	0.851671	7.88859	5588.36
7	C	160	39	72	1	1	35411	10.4748	75838	11.2364	68961	10	2.30259	60.7911	2255	7.72091	0.605166	11.5623	5870.53
8	M	824	264	521	2	1	291218	12.5818	433646	12.98	411987	21659	9.98318	95.7577	33451	10.4178	0.927508	8.65313	5843.56
9	C	200	49	110	2	1	76027	11.2388	71807	11.1817	62695	9112	9.11735	109.855	9322	9.14013	0.937985	8.42083	5360
10	M	508	94	197	1	2	138569	11.8391	135436	11.8163	129522	5914	8.68508	67.2662	7582	8.93353	0.763374	11.3895	2688.69
11	C	220	90	197	1	1	107275	11.5832	111902	11.6254	102302	9600	9.16952	90.2453	10598	9.26842	0.554603	8.72495	6986.63
12	C	350	59	113	2	1	81215	11.3049	286808	12.5666	283782	3026	8.015	82.7583	10790	9.28638	0.729141	8.0481	5356.68
13	M	1250	308	536	2	2	394075	12.8843	425578	12.9612	398726	26852	10.1981	97.5863	44198	10.6964	0.880685	10.2096	6577.98
14	M	800	205	289	2	1	327512	12.6993	382185	12.8537	362445	19740	9.8904	81.6592	30235	10.3168	0.917349	7.79051	7424.98
15	M	1200	459	762	2	2	841727	13.6432	570781	13.2548	517376	49413	10.808	108.825	64408	11.073	0.955371	7.35106	9427.32
16	C	215	72	112	2	1	62634	11.0451	209714	12.2535	199169	10545	9.26341	54.6786	3987	8.29079	0.934103	9.60296	7276.22
17	C	120	11	54	2	1	11227	9.32608	29744	10.3004	29648	96	4.56435	61.29	3518	8.16565	0.578702	7.11398	2308.51
18	M	559	169	354	2	1	330505	12.7084	256002	12.4529	232920	23082	10.0468	77.1348	19067	9.85571	0.914852	8.36781	8825.36
19	M	500	170	215	2	1	90838	11.4168	71677	11.1799	63225	8452	9.04216	107.929	6023	8.70334	0.862174	33.9939	12082.7
20	M	800	180	379	2	1	279451	12.5406	358583	12.7899	334651	23932	10.083	99.8288	34818	10.4579	0.762113	9.88044	5698.48
21	M	500	146	209	2	1	116510	11.6657	143393	11.8733	139735	3658	8.20467	69.3073	5022	8.52158	0.759725	15.7662	8887.41
22	C	200	73	82	2	1	32638	10.3932	49385	10.8074	47644	1741	7.46221	53.3442	1398	7.2428	0.663862	14.9921	9538.15
23	M	123	89	120	2	2	163678	12.0057	434399	12.9817	434154	245	5.50126	76.9885	3066	8.02813	0.757732	11.2332	8889.45
24	C	204	31	111	2	1	30239	10.3169	57591	10.9611	57464	127	4.84419	57.2098	2738	7.91498	0.795026	25.8075	6738.75
25	M	800	226	382	2	2	308981	12.641	180784	12.1051	167261	12015	9.39391	77.788	13743	9.52828	1.10926	16.5424	18627.1
26	C	889	282	486	2	1	338849	12.7333	388508	12.8701	363222	25286	10.138	114.405	38570	10.5602	0.90152	9.59033	6790.48
27	C	800	250	434	2	2	249738	12.4282	261830	12.4755	241820	19349	9.8704	85.9702	25172	10.1335	0.886018	10.2281	7431.8
28	M	280	104	216	2	1	76640	11.2469	96371	11.476	83196	11443	9.34513	88.1908	10635	9.27191	0.805048	8.49788	5648.2
29	M	506	169	328	2	1	167914	12.0312	201396	12.213	176412	16417	9.70607	82.6239	18793	9.84124	0.831913	8.09626	6900.14
30	M	1885	725	1554	2	2	1315753	14.0899	1301595	14.0791	1157546	77633	11.2597	103.009	82654	11.3224	1.16194	8.52625	11186.5
31	M	440	104	170	2	1	95109	11.4628	106338	11.5744	103093	3245	8.08487	87.4421	8307	9.02485	0.805428	15.7677	7357.03
32	C	345	56	91	1	1	103394	11.5463	172286	12.0569	171860	426	6.05444	72.8394	3	1.09861	0.524533	12.3333	7671.45
33	M	1077	341	676	2	2	610780	13.3225	782400	13.5701	719278	61046	11.0194	115.319	50449	10.8287	0.913788	8.08462	7885.47
34	C	499	37	168	1	1	54982	10.9148	32058	10.3753	29098	53	3.97029	93.0425	6195	8.7315	0.819849	9.74156	5192.23
35	C	368	126	234	1	1	124799	11.7345	170437	12.0461	154791	15646	9.65797	91.9409	18014	9.7989	0.768666	6.82941	4757.81
36	M	1700	551	1083	2	2	865524	13.6711	748821	13.5263	673386	23520	10.0656	107.831	66534	11.1055	1.06559	10.0704	10430.6
37	C	613	158	267	2	2	142779	11.8691	436929	12.9875	413005	0	#NULL!	78.37	18145	9.80615	0.821475	8.93061	5569.21
38	C	800	172	311	2	1	232632	12.3572	321806	12.6817	307778	6042	8.70649	93.0387	27640	10.227	0.837255	10.6468	5968.43
39	M	900	294	481	2	2	307138	12.6351	532660	13.1856	509241	16748	9.72603	86.888	28949	10.2733	0.79695	9.74873	8492.78
40	M	1803	728	1364	2	2	1528875	14.24	1493591	14.2167	1369055	124536	11.7324	118.207	90951	11.4181	1.26815	8.54329	12313.6
41	M	500	53	121	2	1	45114	10.7169	106718	11.5779	105648	1070	6.97541	76.2356	7907	8.9755	0.738578	11.1519	4136.34
42	M	1100	269	473	2	1	352713	12.7734	259665	12.4671	236346	16017	9.68141	99.9998	42125	10.6484	0.858211	9.7054	6876.68
43	C	600	43	139	2	1	54173	10.8999	85289	11.3538	84100	471	6.15486	64.0943	13041	9.47585	0.670299	9.68154	3406.59
44	M	1290	375	678	2	2	616334	13.3315	801671	13.5945	749393	52278	10.8643	98.6603	45813	10.7323	0.949603	7.59631	6655.04
45	C	910	214	341	2	1	228525	12.3394	225031	12.324	195254	20981	9.95137	79.9869	32642	10.3934	0.781783	8.23145	5593.69
46	M	197	37	59	2	1	33816	10.4287	46416	10.7454	46095	321	5.77144	69.5986	4256	8.35609	0.702226	8.9563	3963.8
47	M	390	55	92	2	1	48405	10.7874	58286	10.9731	52832	0	#NULL!	104.118	7591	8.93472	1.14038	19.5196	4946.96
48	C	80	11	16	1	1	1215	7.1025	1325	7.18917	1100	0	#NULL!	75	232	5.44674	0	8.3319	3607.66
49	M	2000	636	1004	2	2	983968	13.7993	924090	13.7366	866229	57861	10.9658	86.7816	73308	11.2024	1.10126	9.07236	9947.52
50	M	2000	504	913	2	2	1050730	13.865	1263162	14.0491	1178782	84380	11.3431	103.989	82574	11.3215	1.09635	8.88031	9209.02
51	C	120	27	63	1	1	17524	9.77133	22715	10.0308	21643	1072	6.97728	61.5342	10	2.30259	0.3733	8.7	8267.28
52	M	280	94	145	2	1	90153	11.4093	170794	12.0482	161764	9030	9.10831	95.4065	7542	8.92824	0.846407	8.57863	5652.96
53	C	30	8	3	2	1	3585	8.18451	14739	9.59825	14698	3	1.09861	18.2149	137	4.91998	0.65859	7.10219	2129.43
54	M	5269	1671	2628	2	2	6690323	15.7162	5395668	15.5011	5140642	255026	12.4491	114.053	219609	12.2996	1.27689	9.57091	22945.1
55	M	2587	1225	1790	2	2	3875542	15.1702	2194313	14.6014	2052298	142015	11.8637	126.875	135630	11.8177	1.45782	8.83119	22603.4
56	M	120	36	40	1	1	17285	9.75759	41530	10.6342	40024	1506	7.31721	19.879	1044	6.95081	0.709185	8.11303	4196.38
57	M	120	46	40	1	1	23285	10.0556	40250	10.6029	38807	1200	7.09008	19.6918	572	6.34914	0.790943	8.46503	5360.51
58	M	210	19	18	2	1	7155	8.87557	3800	8.24276	3740	59	4.07754	12.8389	1019	6.92658	0.579563	6.58881	9981.94
59	M	150	17	52	2	1	28090	10.2432	20278	9.91729	18740	632	6.44889	58.8593	693	6.54103	0	22.9856	20968.6
60	M	216	21	28	1	1	11958	9.38916	37919	10.5432	36527	1392	7.2385	10.1471	763	6.63726	0.608204	6.50197	2557.75
61	M	120	25	20	1	1	5996	8.69885	16841	9.73157	16000	841	6.73459	10.1389	74	4.30407	0.440575	4.93243	6717.54
62	M	746	270	451	2	2	326357	12.6957	394861	12.8863	362349	32512	10.3894	106.403	34333	10.4439	0.830551	8.34891	6565.18
63	M	477	255	370	2	1	272500	12.5154	396544	12.8905	370125	26419	10.1818	103.133	15962	9.67797	0.773111	9.28236	8712.46
64	M	150	37	83	1	1	36525	10.5058	28494	10.2574	27290	1204	7.0934	52.8798	2495	7.82204	0.862526	11.6653	4411.91
65	M	120	54	60	2	1	17184	9.75173	47996	10.7789	42574	5422	8.59822	41.0146	719	6.57786	0.702199	10.6203	3722.37
66	M	650	87	284	2	1	102188	11.5346	28972	10.2741	27770	826	6.71659	100	2460	7.80792	1.46192	57.0898	17121
67	C	823	281	455	2	2	431710	12.9755	340779	12.739	318759	22020	9.99971	136.139	45207	10.719	0.852251	9.09317	7584.57
68	C	690	242	330	2	1	267532	12.497	275881	12.5277	245477	30404	10.3223	88.1096	28489	10.2573	0.788971	7.46793	6321.32
69	C	100	39	51	1	1	21218	9.96261	70100	11.1577	69847	253	5.53339	80.455	3221	8.07745	0.560498	6.27507	3734.6
70	C	102	39	52	2	1	9687	9.17854	8196	9.0114	5260	201	5.3033	17.6545	945	6.85118	0.470822	6.6201	3475.13
71	M	120	38	45	2	1	14711	9.59635	98144	11.4942	94761	3383	8.12652	36.4406	1275	7.1507	0.606772	7.92779	3796.74
72	M	3080	1064	1694	2	1	2353644	14.6715	2118939	14.5664	1953169	165770	12.0184	118.493	139416	11.8452	1.28567	9.59581	12845.2
73	C	350	130	247	2	1	109191	11.6009	183533	12.1201	178322	5211	8.55853	97.8372	12092	9.4003	1.0061	10.4489	6250.89
74	C	185	58	91	2	1	39627	10.5873	60488	11.0102	54212	362	5.89164	86.7234	6275	8.74433	0.71713	9.41689	4922.52
75	C	315	81	199	2	1	44256	10.6977	107022	11.5808	102638	1916	7.55799	59.773	9112	9.11735	0.727691	7.34427	3704.02
76	C	1200	320	552	2	2	422437	12.9538	500428	13.1232	479152	21276	9.96533	98.5155	56223	10.9371	0.772395	6.49802	5485.42
77	M	1000	400	629	2	2	519498	13.1606	554387	13.2256	517819	36568	10.5069	117.287	33120	10.4079	1.07095	12.9717	12248.7
78	M	3075	978	1716	2	2	2247868	14.6255	2415038	14.6972	2259596	155442	11.954	98.5476	122112	11.7127	1.37056	9.1286	12717.9
79	M	150	34	85	1	1	31750	10.3656	38130	10.5488	36163	0	#NULL!	64.5041	2860	7.95858	1.16355	12.2944	9648.63
80	C	214	36	59	1	1	20560	9.9311	23501	10.0648	20730	0	#NULL!	35.1018	1856	7.52618	0.911273	13.7732	8221.35
81	C	750	226	436	2	1	240092	12.3888	353027	12.7743	313696	39331	10.5798	83.6745	24574	10.1094	1.06618	9.41572	6351.98
82	M	1000	569	558	2	1	502116	13.1266	581931	13.2741	541503	40428	10.6073	111.024	48091	10.7809	0.932306	7.03246	7048.02
83	M	1700	319	582	2	2	593886	13.2944	464438	13.0486	436461	20897	9.94736	104.635	73060	11.199	0.972491	8.18143	6813.42
84	M	605	256	351	2	1	254927	12.4487	428426	12.9679	379715	48711	10.7937	117.431	30433	10.3233	0.819326	8.63845	6124.88
85	C	659	170	311	2	1	262903	12.4795	306029	12.6314	273570	32173	10.3789	98.6006	38717	10.564	0.801483	6.16197	4686.34
86	M	931	326	548	2	2	409229	12.922	521353	13.1642	462009	59344	10.9911	104.295	45413	10.7236	0.844683	7.61348	6540.56
87	C	840	248	385	2	1	289816	12.577	426346	12.963	372553	38416	10.5562	97.1856	32427	10.3867	0.984581	9.25494	6650.58
88	M	298	96	138	2	1	88711	11.3931	142760	11.8689	121676	13459	9.5074	85.8739	4503	8.4125	0.846837	10.2345	5399.41
89	C	210	89	136	2	1	99550	11.5084	260286	12.4695	228369	31917	10.3709	120.932	10852	9.2921	0.834231	8.43227	5641.56
90	C	500	96	172	2	1	105687	11.5682	190910	12.1596	156183	34727	10.4553	94.8504	11280	9.33079	1.04782	15.4103	5540.7
91	C	130	32	34	2	1	18101	9.80372	75072	11.2262	69326	5746	8.65626	44.3983	2352	7.76302	0.763009	7.74745	3019.15
92	M	1200	440	775	2	2	709470	13.4723	767015	13.5503	648171	69671	11.1515	89.1367	47925	10.7774	1.08559	8.11326	10326.9
93	M	1026	295	468	2	2	335065	12.7221	426710	12.9639	372877	53636	10.89	89.3203	37990	10.5451	0.875613	8.74143	6260.42
94	M	2074	738	1235	2	2	1540162	14.2474	1608308	14.2907	1394099	213897	12.2732	122.211	103442	11.5468	1.11802	8.85079	10744.8
95	M	810	255	473	2	2	337407	12.729	400847	12.9013	326742	28906	10.2718	89.8295	20342	9.92044	1.14539	12.8187	11825.8
96	C	1100	327	617	2	2	411839	12.9284	493508	13.1093	417459	44953	10.7134	103.407	45282	10.7207	0.884092	9.16285	6462.3
97	C	550	73	194	2	1	87141	11.3753	272791	12.5165	241645	31146	10.3464	83.2399	19310	9.86838	0.737613	8.59114	2927.53
98	M	376	120	153	2	1	97351	11.4861	148520	11.9085	132796	15724	9.66294	59.6706	11978	9.39083	0.738732	6.77759	5127.89
99	M	1438	477	785	2	2	971206	13.7863	1073981	13.8869	978096	95885	11.4709	88.5948	55167	10.9181	1.23782	8.39214	11415
100	C	250	33	36	2	1	21958	9.99689	84709	11.347	75964	8745	9.07624	100	894	6.79571	0.633017	12.6342	3256.59
101	M	200	68	110	2	1	56236	10.9373	115839	11.66	99119	8678	9.06855	87.4123	6482	8.77678	0.733302	7.42718	4251.45
102	C	390	98	150	2	1	87390	11.3781	138692	11.84	110965	18228	9.81071	69.516	9499	9.15894	0.844454	10.4836	6256.4
103	C	447	127	209	2	1	137840	11.8338	210045	12.2551	151341	58704	10.9803	104.986	17541	9.7723	0.84776	9.69631	5420.72
104	C	1128	275	525	2	1	407831	12.9186	687736	13.4412	440262	36543	10.5062	96.323	56960	10.9501	0.767937	7.82554	5731.26
105	M	931	248	391	2	1	352751	12.7735	447557	13.0116	398828	48729	10.794	70.6988	26728	10.1935	0.90785	8.1363	8588.66
106	M	820	336	408	1	2	439897	12.9943	503305	13.129	460584	42721	10.6624	101.029	27013	10.2041	0.969414	9.98305	8206.11
107	M	1016	387	563	2	2	606255	13.3151	565369	13.2452	488848	76521	11.2453	100	43431	10.6789	1.08827	9.18473	9906.87
108	M	870	514	792	2	2	713382	13.4778	631384	13.3557	453231	79629	11.2851	104.918	33454	10.4179	1.13191	9.94285	14175.4
109	M	1010	465	456	2	2	689465	13.4437	633900	13.3596	588400	31951	10.372	96.9046	23918	10.0824	1.04642	11.298	14707.4
110	M	1035	397	548	2	2	600063	13.3048	806958	13.601	729747	70211	11.1593	84.5925	30436	10.3234	1.08609	9.08704	10586.9
111	M	6037	2146	4437	2	2	10515438	16.1684	6328057	15.6605	5490070	837987	13.6388	130.543	301930	12.618	1.42941	9.3213	25307.9
112	M	6315	2064	3896	2	2	9663062	16.0838	6695677	15.717	6222148	473529	13.068	114.045	297352	12.6027	1.46155	8.64431	23717.4
113	C	120	11	5	2	1	14723	9.59717	44299	10.6987	43699	300	5.70378	33.6826	562	6.3315	0.781241	11.879	4490.79
114	M	1046	416	591	2	2	672925	13.4194	958621	13.7733	720936	232848	12.3581	118.517	47495	10.7684	1.0496	9.5217	10913.9
115	C	285	88	162	1	1	68346	11.1323	116600	11.6665	96457	20143	9.91061	80.0038	7068	8.86333	0.926992	9.43081	6129.1
116	C	550	192	378	2	1	201294	12.2125	263315	12.4811	210527	25619	10.1511	109.994	20226	9.91472	0.940473	10.503	7428.17
117	C	510	179	259	2	1	209350	12.2518	399513	12.898	373107	26406	10.1813	90.83	20128	9.90987	0.782198	7.77504	6426.45
118	C	300	127	210	2	1	135136	11.814	245125	12.4095	218289	26245	10.1752	118.7	18445	9.82255	0.737654	7.25546	4385.26
119	C	350	45	101	2	1	67815	11.1245	151125	11.9259	135506	15619	9.65624	80.1926	12967	9.47016	0.62962	7.64271	4197.58
120	C	800	167	391	2	1	272031	12.5137	333980	12.7188	283190	50790	10.8355	100.007	31770	10.3663	0.908982	9.17516	6589.69
121	C	660	173	269	2	1	219890	12.3009	244991	12.409	203062	41929	10.6437	90.3952	26880	10.1991	0.899132	8.00484	5694.81
122	C	1587	417	632	2	2	611206	13.3232	771658	13.5563	627823	143835	11.8764	67.8213	50636	10.8324	0.898045	7.64328	7581.3
123	C	1000	225	487	2	1	383913	12.8582	588238	13.2849	537365	50873	10.8371	92.0063	39814	10.592	0.976812	7.56083	6142.88
124	M	1800	569	1014	2	2	1141706	13.948	1132493	13.9399	1025145	107348	11.5838	111.26	80739	11.299	1.08102	9.09674	10703.3
125	M	370	96	184	2	1	94572	11.4571	275309	12.5256	157694	50622	10.8321	79.9578	15694	9.66103	0.714062	6.87626	3869.05
126	M	1141	305	467	2	2	403233	12.9073	393795	12.8836	337918	55877	10.9309	100	37293	10.5266	0.834041	10.9419	8715.09
127	M	550	119	166	2	1	124234	11.7299	229780	12.3449	148739	81041	11.3027	68.7591	12366	9.42271	0.648553	10.1539	6949.13
128	M	2234	661	1274	2	2	1351893	14.117	1090672	13.9023	908152	86834	11.3718	106.343	88385	11.3895	1.16779	9.81362	11997
129	C	527	162	249	2	1	172882	12.0604	201906	12.2156	167691	33405	10.4165	86.4355	32036	10.3746	0.697519	7.03252	5333.76
130	C	1100	300	511	2	2	474888	13.0708	779785	13.5668	676852	77377	11.2564	119.393	47659	10.7718	0.904885	10.0634	7538.8
131	C	700	195	284	2	1	322727	12.6846	376069	12.8375	271369	38694	10.5634	134.528	27169	10.2098	0.818412	8.98575	7119.16
132	C	400	71	158	2	1	94912	11.4607	205687	12.2341	169851	13979	9.54531	94.2192	19062	9.85545	0.750878	7.04207	3703.62
133	C	420	107	121	2	1	79523	11.2838	126167	11.7454	109103	17064	9.74473	70.407	11711	9.36828	0.55138	8.99718	4531.69
134	C	1050	229	384	2	1	321867	12.6819	389475	12.8726	336717	45622	10.7281	90.717	38568	10.5602	0.890159	8.48398	6035.47
135	C	1400	274	564	2	1	526122	13.1733	621507	13.3399	537412	84095	11.3397	95.2879	56550	10.9429	0.876982	8.56965	7236.42
136	C	1022	340	627	2	2	572408	13.2576	634621	13.3608	567741	66880	11.1107	117.064	55855	10.9305	0.955277	7.56579	8299.73
137	M	815	347	501	2	2	470106	13.0607	555041	13.2268	484060	70981	11.1702	95.1314	29102	10.2786	1.10625	9.79431	11025.1
138	C	260	60	125	2	1	84033	11.339	149648	11.916	135053	8992	9.10409	80.4499	8461	9.04322	0.785163	8.98794	1452.65
139	C	194	47	71	2	1	24411	10.1028	105234	11.5639	77184	28050	10.2417	46.7844	3349	8.11642	0.487706	9.25948	3850.08
140	C	202	95	139	2	1	61385	11.0249	173385	12.0633	130788	42399	10.6549	91.0376	7137	8.87305	0.7142	9.42581	4475.23
141	M	2255	820	1297	2	2	1390084	14.1449	1553011	14.2557	1272951	269711	12.5051	105.088	92484	11.4348	1.18445	9.38753	11609.5
142	M	3165	1147	1794	2	2	2601153	14.7715	2199433	14.6037	1870067	329366	12.7049	122.602	145406	11.8873	1.26898	9.68202	14445
143	M	200	48	72	2	1	35334	10.4726	91047	11.4191	74784	16263	9.69665	59.7192	5739	8.65504	0.778834	7.53807	4156.51
144	M	600	148	185	2	2	115127	11.6538	167210	12.027	148810	15622	9.65644	95.6279	19656	9.88614	0.850133	10.5949	5104.67
145	M	899	281	429	2	1	375652	12.8364	353542	12.7758	288133	65409	11.0884	109.955	36530	10.5059	0.729793	8.60895	6661.24
146	M	800	242	450	2	2	429525	12.9704	520064	13.1617	449704	70360	11.1614	105.188	34604	10.4517	0.874465	9.02266	8157.6
147	C	710	185	263	2	2	223084	12.3153	336483	12.7263	308496	27987	10.2395	107.681	23315	10.0569	0.926563	11.5286	6324.97
148	C	900	285	391	2	1	335059	12.7221	451215	13.0197	374730	76485	11.2448	98.5644	43829	10.6881	0.789411	8.85683	5094.91
149	C	660	230	387	2	1	286865	12.5668	299048	12.6084	258870	40178	10.6011	113.698	34094	10.4369	0.78403	8.18079	4941.53
150	C	692	169	340	2	1	222167	12.3112	265090	12.4878	219204	45886	10.7339	91.4966	24814	10.1192	0.881919	7.28697	5171.78
151	C	450	114	218	2	1	134004	11.8056	160359	11.9852	124296	21153	9.95954	97.506	18640	9.83307	1.00812	8.88176	5418.35
152	M	100	84	87	2	1	11145	9.31875	342171	12.7431	321841	14762	9.59981	6.35068	265	5.57973	0.731534	8.75094	1304.02
153	C	600	168	286	2	2	216175	12.2838	258227	12.4616	218670	23689	10.0728	85.929	13940	9.54252	1.11102	13.175	10524
154	M	150	69	85	2	2	66887	11.1108	337194	12.7284	319887	17307	9.75887	83.7005	4910	8.49903	0.728246	7.09063	3935.83
155	M	470	161	207	1	2	231303	12.3515	131910	11.7899	106773	25137	10.1321	82.0425	4901	8.49719	1.43599	12.3014	18892.5
156	M	524	172	353	2	2	263780	12.4829	227913	12.3367	147097	10993	9.30501	90.557	18464	9.82358	0.858008	8.92526	10643.5
157	M	542	189	298	2	1	196214	12.187	333741	12.7181	255428	36065	10.4931	88.7779	18425	9.82146	0.780195	8.49476	5762.39
158	M	1068	314	512	2	2	452645	13.0229	549687	13.2171	315072	33646	10.4236	100	33747	10.4266	1.05229	10.1207	10440.2
159	M	255	130	206	2	1	99452	11.5074	251826	12.4365	229821	22005	9.99902	50.151	5142	8.5452	0.87996	9.09879	7528.28
160	M	1965	663	886	2	2	1387743	14.1432	1544706	14.2503	1070264	370362	12.8222	95.4518	74791	11.2225	1.20399	8.98441	13130
161	M	806	404	584	2	2	524083	13.1694	778349	13.5649	664487	113862	11.6427	91.1676	31102	10.345	0.991417	8.52363	10489.2
162	C	1165	355	477	2	2	484609	13.0911	727690	13.4976	642809	76663	11.2472	101.03	44352	10.6999	0.951099	8.34147	7324.7
163	C	808	238	313	2	2	239720	12.3872	396226	12.8897	242174	45798	10.732	61.8151	18430	9.82174	1.07675	9.87081	8982.23
164	C	285	92	73	2	1	112917	11.6344	244474	12.4069	158908	85566	11.357	98.3023	13371	9.50084	0.675186	7.27126	5572.42
165	C	1210	325	597	2	2	567852	13.2496	527993	13.1768	390629	79851	11.2879	79.9097	37125	10.522	0.910781	9.35286	10925.8
166	C	1708	467	943	2	2	948579	13.7627	1112766	13.9224	865874	67805	11.1244	98.7761	81011	11.3023	0.885659	7.65216	8248.66
167	M	1280	468	688	1	2	820520	13.6177	875780	13.6829	784096	85179	11.3525	94.9743	52321	10.8652	1.13629	8.39797	11802.8
168	C	922	316	433	2	2	416886	12.9406	644129	13.3757	486126	46975	10.7574	109.958	33935	10.4322	1.07321	10.7993	8319.68
169	C	811	227	350	2	2	405994	12.9141	517007	13.1558	464155	52852	10.8753	116.5	41663	10.6374	0.847928	8.32544	6999.58
170	C	570	151	343	2	2	312799	12.6533	298731	12.6073	254188	44543	10.7042	106.705	19939	9.90043	0.831873	7.42078	8532.32
171	M	2520	915	1489	2	2	2275995	14.6379	2994415	14.9123	2741394	149538	11.9153	102.111	102652	11.5391	1.15741	8.97108	13373.9
172	M	3381	1194	2382	2	2	3363617	15.0285	2998551	14.9136	2718457	255354	12.4504	115.226	174354	12.0688	1.14166	8.19932	14043.2
173	C	450	117	175	1	2	105650	11.5679	102267	11.5353	82504	19763	9.89157	58.4645	7713	8.95066	0.936795	12.3753	10891.6
174	M	816	278	453	2	2	370241	12.8219	427211	12.965	375655	24893	10.1223	72.4091	22392	10.0165	1.13102	9.62924	10382.4
175	M	160	80	119	2	1	63681	11.0616	153996	11.9447	139160	5306	8.57659	97.1866	9659	9.17565	0.700821	5.80909	4188.45
176	M	275	43	70	2	1	53253	10.8828	187677	12.1425	159413	5823	8.66957	94.145	13127	9.48243	0.64566	6.21002	2660.17
177	C	1340	287	450	2	2	506083	13.1345	597753	13.3009	544391	36562	10.5068	90.568	50588	10.8315	0.874953	8.35445	7472.28
178	C	590	160	325	2	1	198720	12.1997	334634	12.7208	282902	51732	10.8538	88.5373	20603	9.93319	0.964095	9.15386	6266.47
179	M	1500	473	859	2	2	932265	13.7454	605363	13.3136	489092	116271	11.6637	130.414	53156	10.881	1.03953	9.63547	13584.8
180	M	1350	416	834	2	2	924251	13.7367	1138805	13.9455	1051053	76450	11.2444	123.5	68218	11.1305	0.977102	8.95113	9378.52
181	M	110	45	91	2	1	23368	10.0591	32238	10.3809	20133	654	6.48311	62.6501	3580	8.18312	1.14092	8.43212	5157.7
182	M	50	10	29	2	1	5712	8.65032	55568	10.9254	18017	1	0	100	1172	7.06647	0.689205	8.77389	3543.54
183	M	2597	771	1342	2	2	1492981	14.2163	1566296	14.2642	1326989	185793	12.1324	113.472	95261	11.4644	1.19818	9.50277	11449
184	C	1454	295	477	2	1	476487	13.0742	326898	12.6974	238943	35435	10.4755	95.2595	43329	10.6766	0.929934	9.56113	7252.69
185	C	150	45	60	1	1	33331	10.4142	40594	10.6114	16801	4614	8.43685	36.4694	182	5.20401	0.945399	10.456	7770.96
186	C	150	74	118	2	1	37365	10.5285	125118	11.737	57857	22913	10.0395	84.6612	4474	8.40604	0.845325	9.62606	4153.33
187	C	980	263	419	2	1	398725	12.896	393061	12.8817	322935	59009	10.9854	93.7741	48055	10.7801	0.838275	5.96802	6126.03
188	M	1120	286	499	2	2	361814	12.7989	295618	12.5968	243167	12573	9.43931	66.8076	35871	10.4877	0.890211	7.52689	8042
189	M	1800	661	908	2	2	1229598	14.0222	1087267	13.8992	989971	97296	11.4855	100.114	74573	11.2195	1.06367	9.13116	12485.2
190	C	472	126	279	2	1	138384	11.8378	251293	12.4344	188893	20480	9.9272	96.7895	20982	9.95142	0.829598	7.8921	4652.73
191	M	400	103	202	2	2	113647	11.6409	171091	12.05	123145	19956	9.90129	99.7815	10728	9.28061	0.649636	13.7954	7647.24
192	M	1717	579	1004	2	2	1013566	13.829	1186162	13.9862	1003871	102331	11.536	97.3205	58158	10.9709	1.25416	10.5837	13156.4
193	C	300	99	149	1	1	59522	10.9941	122596	11.7166	74989	18362	9.81804	67.4055	7860	8.96954	0.857157	9.40483	4499.9
194	C	1004	330	572	2	1	373532	12.8308	546478	13.2112	471438	75040	11.2258	110.16	40268	10.6033	1.07943	9.88204	6813.09
195	M	1000	243	449	2	1	333981	12.7188	461943	13.0432	405028	56915	10.9493	99.746	39398	10.5815	0.892767	9.25846	5799.31
196	M	360	58	150	2	1	79403	11.2823	150401	11.9211	121994	28407	10.2544	81.7371	11719	9.36897	0.815028	9.30711	5179.24
197	C	966	247	372	2	1	358701	12.7902	543312	13.2054	483989	33642	10.4235	90.3281	39975	10.596	0.909309	7.9634	6156.96
198	C	400	117	236	2	1	117501	11.6742	255167	12.4497	196358	58809	10.9821	95.5534	13381	9.50159	0.896233	10.5145	5303.08
199	C	783	241	401	2	1	283248	12.5541	312293	12.6517	255280	20297	9.91823	97.354	36517	10.5055	0.735643	8.06712	6113.85
200	C	800	228	377	2	1	312416	12.6521	362210	12.8	308885	49425	10.8082	118.433	42677	10.6614	0.922939	8.16972	5452.42
201	M	1400	410	740	2	2	647199	13.3804	935445	13.7488	796774	138671	11.8399	111.312	66148	11.0996	1.00978	8.60606	7360.53
202	M	818	316	483	2	2	445952	13.008	529710	13.1801	378088	95069	11.4624	97.7664	22916	10.0396	1.22317	12.0447	15433.1
203	C	750	211	324	2	1	245303	12.4102	248708	12.424	212263	19666	9.88665	98.6024	27967	10.2388	0.843622	9.69224	6339.46
204	M	714	185	411	2	1	268689	12.5013	428134	12.9672	381209	31669	10.3631	94.0248	28738	10.266	0.975902	8.59395	6061.1
205	C	1000	209	378	2	1	378832	12.8448	426116	12.9625	368626	57490	10.9594	113.187	43314	10.6762	0.924504	9.56958	6537.75
206	C	750	120	251	2	1	207423	12.2425	280011	12.5426	238205	41806	10.6408	94.8306	32501	10.389	0.794835	8.29433	4759.4
207	C	680	198	345	2	1	221350	12.3075	364007	12.8049	329616	34391	10.4456	84.5012	23631	10.0703	1.01472	8.88761	5675.99
